# Supplementary material for: GaAs Nanowire Growth by MBE with Catalyst Forming Eutectic Points with Both Elements
Source: Nanomaterials (Basel). 2025 Nov 1;15(21):1664. doi: 10.3390/nano15211664 (PMC12608681; doi:10.3390/nano15211664)
Supplement: Supplementary file 1 [file nanomaterials-15-01664-s001.zip]

Archive with 1 entries (1 files):
- nanomaterials-3953377-supplementary.pdf
